# Supplementary material for: Comparative Allometric Growth of the Mimetic Ephippid Reef Fishes Chaetodipterus faber and Platax orbicularis
Source: PLoS One. 2015 Dec 2;10(12):e0143838. doi: 10.1371/journal.pone.0143838 (PMC4668021; doi:10.1371/journal.pone.0143838)
Supplement: S1 Dataset — (CSV) [file pone.0143838.s001.csv]

Id	Species	Class	X1	Y1	X2	Y2	X3	Y3	X4	Y4	X5	Y5	X6	Y6	X7	Y7	X8	Y8	X9	Y9	X10	Y10	X11	Y11	X12	Y12	X13	Y13	X14	Y14	X15	Y15	X16	Y16	log_cs	BA/SL	angle	lm5-lm11	d-afin/SL	dfin_height	dfin/SL	afin_height	afin/SL
Car81001	Chaetodipterus_faber	MIM	6.327	12.637	7.521	10.507	8.283	9.798	13.476	12.135	14.134	12.862	13.338	13.294	8.629	14.87	8.387	14.991	7.4	13.848	8.664	12.862	8.56	13.242	10.862	9.071	14.238	8.811	15.986	12.186	15.605	14.281	14.428	15.7	3.04	0.283	45.485	6.953	0.312	2.339	0.312	2.025	0.27
Car81002	Chaetodipterus_faber	MIM	6.363	12.145	7.185	10.854	8.201	9.806	13.12	12.257	13.685	12.967	12.959	13.37	8.588	14.451	8.266	14.467	7.266	13.419	8.717	12.516	8.395	12.903	10.975	9.274	13.507	8.887	15.298	11.951	14.959	14.241	13.475	15.338	2.97	0.253	46.426	6.416	0.281	2.023	0.281	1.261	0.175
Car81003	Chaetodipterus_faber	MIM	5.094	8.869	5.622	7.927	6.225	7.224	9.881	8.442	10.559	8.932	9.981	9.246	6.928	10.578	6.639	10.615	5.848	9.837	6.602	9.171	6.564	9.46	8.398	6.57	10.056	6.244	11.401	8.492	11.262	9.824	10.169	11.193	2.65	0.238	48.908	4.85	0.216	1.191	0.216	0.928	0.168
Car81004	Chaetodipterus_faber	MIM	5.312	9.377	5.855	8.276	6.465	7.427	10.935	8.899	11.651	9.244	11.014	9.88	7.341	11.22	6.996	11.366	6.174	10.371	6.996	9.682	6.89	10.106	8.826	6.353	11.001	6.233	12.473	8.422	12.54	9.934	11.293	11.91	2.82	0.268	49.813	5.583	0.211	1.347	0.211	0.885	0.139
Car81005	Chaetodipterus_faber	MIM	7.879	13.547	8.611	11.754	9.429	10.5	16.168	11.893	17.056	12.624	16.238	13.356	10.892	15.776	10.561	15.968	9.325	14.749	10.874	13.669	10.7	14.174	12.738	8.776	16.569	8.027	18.937	11.353	18.449	14.261	17.561	15.585	3.19	0.333	43.11	7.462	0.268	2.502	0.268	1.837	0.197
Car81006	Chaetodipterus_faber	MIM	6.444	13.339	7.242	11.292	7.849	10.39	13.487	12.368	14.163	12.958	13.66	13.582	8.959	15.663	8.734	15.768	7.953	14.397	8.734	13.53	8.786	13.912	9.757	9.124	13.556	8.274	15.846	11.882	15.811	13.894	14.441	15.716	3.06	0.296	49.7	7.631	0.269	2.145	0.269	1.301	0.163
Cur81007	Chaetodipterus_faber	MIM	6.806	14.185	7.676	12.667	8.565	11.574	15.194	13.741	16.046	14.426	15.157	15.185	9.009	17.185	8.787	17.241	8.009	15.722	9.472	14.889	9.194	15.463	11.806	10.074	16.065	9.593	18.287	13.037	17.824	15.944	16.213	17.889	3.22	0.35	46.275	8.25	0.252	2.454	0.252	1.826	0.188
Cur81008	Chaetodipterus_faber	MIM	7.205	12.371	7.683	10.687	8.711	8.879	15.517	10.918	16.438	11.715	15.57	12.477	10.182	14.214	9.828	14.515	8.782	13.576	9.845	12.335	9.863	12.637	11.547	7.497	16.173	6.699	18.317	10.563	17.874	13.293	16.704	14.87	3.2	0.341	46.24	8.253	0.288	2.724	0.288	1.887	0.2
Cur81009	Chaetodipterus_faber	MIM	5.298	11.028	5.985	9.462	6.577	8.566	12.618	10.261	13.385	10.98	12.634	11.539	7.552	13.281	7.328	13.425	6.497	12.226	7.52	11.252	7.536	11.731	9.741	6.792	12.586	5.658	15.255	9.989	14.792	12.242	13.801	13.601	3.1	0.291	51.196	8.359	0.324	2.73	0.324	1.574	0.187
Cur81010	Chaetodipterus_faber	MIM	5.726	12.434	6.48	10.82	7.532	9.47	13.933	11.855	14.74	12.574	13.74	13.328	8.128	14.906	7.76	15.134	7.094	13.714	8.163	12.837	8.163	13.275	10.548	8.085	14.301	7.944	16.441	11.224	16.511	13.802	14.757	16.134	3.18	0.33	47.396	7.894	0.262	2.438	0.262	1.858	0.2
Cur81011	Chaetodipterus_faber	MIM	5.794	10.451	6.518	8.961	7.233	8.063	12.608	10.201	13.149	10.763	12.445	11.416	8.313	12.817	7.904	12.889	6.965	11.888	7.914	10.949	7.823	11.347	10.564	6.84	13.578	6.243	15.058	9.489	14.854	11.74	13.185	13.583	3.01	0.251	49.851	7.297	0.347	2.549	0.347	1.549	0.211
Cur81012	Chaetodipterus_faber	MIM	3.685	1.27E+01	4.399	10.14	5.456	8.055	16.51	10.683	17.71	11.883	16.51	12.997	8.341	15.539	7.884	15.91	5.884	14.596	7.912	12.454	7.541	13.454	10.112	5.227	18.395	4.342	21.452	9.426	20.852	14.282	19.452	17.424	3.64	0.619	46.046	13.47	0.329	4.629	0.329	3.985	0.283
Cur81013	Chaetodipterus_faber	MIM	5.193	11.431	5.858	9.576	6.588	8.419	12.898	10.258	13.707	10.861	12.882	11.574	7.84	13.477	7.698	13.699	6.667	12.763	7.666	11.606	7.571	12.05	9.362	6.849	13.263	6.453	15.641	9.719	15.324	12.224	14.103	13.984	3.13	0.306	45.991	7.651	0.232	1.968	0.232	1.758	0.207
Cur81014	Chaetodipterus_faber	MIM	4.868	1.29E+01	5.456	11.328	6.165	9.996	12.443	11.726	13.567	12.487	12.495	12.971	7.67	14.908	7.428	15.202	6.252	14.181	7.255	13.109	7.22	13.42	9.538	8.509	13.239	8.353	15.574	11.708	15.003	13.957	13.913	15.703	3.14	0.323	46.358	7.289	0.281	2.482	0.281	1.725	0.195
Cur81015	Chaetodipterus_faber	MIM	4.393	10.253	5.261	8.726	6.024	7.858	11.428	9.968	11.997	10.747	11.248	11.331	6.713	12.453	6.324	12.528	5.665	11.54	6.758	10.567	6.444	11.076	8.659	6.87	12.041	6.616	13.688	9.175	13.763	11.989	12.131	13.591	3.02	0.289	47.225	6.956	0.233	1.768	0.233	1.853	0.245
Cur81016	Chaetodipterus_faber	MIM	3.254	12.698	3.915	10.132	5.106	8.175	15.265	10.661	16.085	11.825	15.212	12.831	6.958	15.688	6.455	15.926	5.37	13.942	6.534	12.487	6.561	13.175	9.286	5.741	17.963	4.497	19.101	9.418	18.254	14.683	18.148	16.614	3.58	0.588	45.779	12.56	0.428	5.437	0.428	4.015	0.316
Cur81017	Chaetodipterus_faber	MIM	4.57	10.643	5.3	8.969	6.265	7.746	11.222	9.999	11.844	10.621	11.286	11.201	7.188	12.874	6.823	12.831	5.772	11.544	6.566	10.75	6.566	11.136	8.948	7.102	11.887	7.016	13.497	9.334	13.454	11.673	11.716	13.518	2.98	0.249	47.409	6.664	0.266	1.95	0.266	1.475	0.201
Cur81018	Chaetodipterus_faber	MIM	5.112	10.469	5.603	9.196	6.473	7.924	11.853	9.643	12.656	10.067	12.143	10.737	7.946	12.388	7.723	12.589	6.317	11.696	7.344	10.692	7.321	10.982	8.862	6.563	12.924	6.473	14.621	9.196	14.241	11.518	13.281	13.371	3.03	0.291	43.785	6.695	0.285	2.236	0.285	1.697	0.216
Cur81019	Chaetodipterus_faber	MIM	5.356	1.57E+01	6.953	12.061	8.23	10.181	21.709	13.692	23.66	15.076	21.958	16.317	10.748	19.758	9.755	20.29	8.23	17.985	9.932	15.927	9.613	17.133	14.154	7.307	25.647	6.988	27.811	11.387	26.995	18.942	25.824	20.574	3.88	1.19	40.665	15.92	0.399	7.305	0.399	4.791	0.262
Cur81020	Chaetodipterus_faber	MIM	7.245	12.596	8.37	10.977	9.221	10.154	15.313	12.623	15.971	13.419	15.258	14.05	10.016	15.285	9.715	15.34	8.891	14.023	10.071	13.035	9.962	13.502	12.623	9.083	16.877	8.672	18.03	11.8	18.03	14.682	16.438	16.575	3.15	0.326	44.728	8.083	0.337	3	0.337	2.254	0.253
Cur81021	Chaetodipterus_faber	MIM	4.723	1.06E+01	5.123	9.645	6.553	7.845	12.153	10.368	12.891	11.183	11.999	11.706	7.015	12.829	6.676	12.86	6.215	11.783	7.245	10.768	7.168	11.168	9.891	7.015	13.429	6.83	15.183	10.045	14.691	12.783	13.152	14.352	3.1	0.313	45.829	7.326	0.292	2.422	0.292	1.9	0.229
Cur81022	Chaetodipterus_faber	MIM	6.168	11.243	6.901	9.933	8.631	7.941	15.655	10.702	16.389	11.54	15.585	12.309	9.12	14.318	8.649	14.423	7.583	12.816	9.12	11.697	8.998	12.134	12.824	6.84	17.28	6.945	18.677	9.775	18.206	13.68	17.087	15.76	3.33	0.421	42.595	8.8	0.264	2.743	0.264	2.412	0.232
Cur81023	Chaetodipterus_faber	MIM	5.805	12.04	6.322	10.431	7.845	8.247	15.833	10.718	17.04	11.437	16.12	12.385	9.712	15.143	8.994	14.942	7.644	13.419	9.195	11.868	9.109	12.414	11.494	6.465	16.925	5.287	19.396	8.937	19.511	13.333	17.787	16.264	3.42	0.494	49.397	11.13	0.316	3.601	0.316	2.923	0.257
Cur81024	Chaetodipterus_faber	MIM	5.312	1.25E+01	6	10.518	7.2	8.771	15.335	11.171	16.147	11.965	15.459	12.918	9.159	15.582	8.224	15.547	7.253	13.888	8.471	12.547	8.471	13.112	11.929	6.847	16.729	6.441	18.812	10.006	18.529	14.118	17.1	16.782	3.4	0.496	47.069	10.4	0.322	3.591	0.322	2.917	0.261
Cur81025	Chaetodipterus_faber	MIM	5.597	11.017	6.078	9.371	7.244	7.446	14.994	9.776	16.007	10.688	15.196	11.549	9.143	14.234	8.383	14.031	7.142	12.436	8.535	1.09E+01	8.307	11.625	11.448	5.8	15.601	5.42	18.565	9.219	17.982	12.891	16.64	14.892	3.35	0.431	45.742	9.106	0.25	2.64	0.25	2.116	0.2
Cur81026	Chaetodipterus_faber	MIM	1.933	11.005	2.809	9.072	4.149	7.216	11.752	9.845	12.886	10.773	12.062	11.727	5.438	14.304	4.768	14.175	3.557	12.423	5.232	10.979	4.794	11.598	9.046	5.618	14.02	5.026	15.309	8.453	15.515	12.526	14.459	14.639	3.4	0.464	42.274	10.26	0.352	3.867	0.352	2.876	0.262
Cur81027	Chaetodipterus_faber	MIM	7.7	12.325	8.235	10.427	9.572	8.395	16.603	10.507	17.379	11.203	16.71	11.951	11.523	14.785	10.802	14.652	9.197	13.582	10.748	11.871	10.775	12.513	13.208	6.951	18.074	6.524	19.972	9.705	19.464	13.128	18.368	15.213	3.28	0.35	43.552	8.595	0.334	3.266	0.334	2.637	0.27
Cur81028	Chaetodipterus_faber	MIM	6.358	12.568	6.91	10.834	8.606	8.606	15.703	11.563	16.413	12.588	15.624	13.456	9.867	15.545	8.862	15.21	7.699	13.87	9.276	12.49	9.276	13.061	12.884	7.699	17.32	7.935	19.311	11.662	18.601	14.54	17.537	16.117	3.32	0.421	41.93	8.363	0.342	3.497	0.342	2.849	0.279
Cur81029	Chaetodipterus_faber	MIM	2.226	11.015	2.925	9.708	3.851	8.569	9.108	10.103	9.655	10.711	9.215	11.243	4.322	12.747	3.973	12.777	3.608	11.881	4.474	10.848	4.459	11.243	6.556	7.384	9.427	6.563	11.007	9.784	11.007	12.291	10.445	13.385	2.98	0.289	46.906	6.899	0.223	1.691	0.223	1.795	0.236
Cur81030	Chaetodipterus_faber	MIM	4.714	10.714	5.214	9.309	6.333	7.548	12.809	9.357	13.69	10.119	12.928	10.786	7.857	13.071	7.214	13.047	6.192	11.81	7.238	10.547	7.095	11.214	9.762	5.905	13.905	5	15.666	8.428	15.286	11.928	14.571	13.024	3.19	0.352	44.848	8.156	0.324	2.937	0.324	2.372	0.262
H0602_01	Platax_orbicularis	MIM	6.9979	7.6971	7.4742	6.7323	8.3596	5.5385	10.9976	7.4406	11.5227	7.8436	11.4495	8.3199	11.0342	8.21	8.3474	9.6511	7.4376	8.7108	8.2558	7.1842	8.3291	8.3199	12.3105	2.3601	12.1151	4.6928	12.286	6.891	12.1273	8.7962	13.031	12.631	4.21	2.64	42.6	23.81	0.943	17.1	0.677	12.145	0.48
H0602_02	Platax_orbicularis	MIM	6.327	7.265	6.782	6.342	7.226	5.599	10.449	7.025	10.976	7.372	10.88	7.948	10.533	7.732	7.633	9.086	6.938	8.115	7.669	6.797	7.549	7.828	11.312	2.364	11.456	4.269	11.492	6.474	11.611	8.331	12.486	12.321	4.14	2.55	42.8	24.4	1.037	14.68	0.624	11.432	0.48
H0603_01	Platax_orbicularis	MIM	4.338	6.267	4.429	5.931	4.668	5.454	6.223	5.854	6.476	5.952	6.476	6.204	6.336	6.12	5.081	7.038	4.682	6.681	5.039	6.267	5.011	6.442	6.392	3.723	6.378	4.452	6.679	5.51	6.756	6.309	7.135	7.998	4.13	2.52	43.12	25.22	1.089	14.24	0.615	10.825	0.46
H0603_02	Platax_orbicularis	MIM	3.75	4.176	3.884	3.78	4.085	3.446	5.503	3.823	5.802	3.957	5.741	4.158	5.601	4.152	4.511	5.016	4.079	4.535	4.432	4.158	4.42	4.304	5.82	1.851	5.668	2.563	5.984	3.561	6.063	4.359	6.398	5.954	4.19	2.61	43.126	220.95	0.923	16.34	0.657	13.038	0.52
H0603_03	Platax_orbicularis	MIM	2.795	4.064	2.972	3.542	3.098	3.302	4.579	3.667	4.829	3.803	4.829	4.017	4.641	4.001	3.557	4.893	3.092	4.476	3.473	4.053	3.463	4.236	4.803	1.67	4.777	2.338	5.053	3.422	5.158	4.178	5.455	5.816	4.17	2.59	43.6	23.28	0.949	13.9	0.567	9.948	0.405
H0605_02	Platax_orbicularis	MIM	4.324	7.045	4.647	6.288	4.905	5.855	7.367	6.657	7.708	6.98	7.69	7.293	7.349	7.229	5.339	8.391	4.841	7.635	5.376	7.054	5.366	7.376	7.976	3.937	7.625	4.85	8.317	6.556	8.225	7.478	7.994	10.198	3.96	1.49	47.16	20.06	1.034	12.92	0.666	8.176	0.421
H0605_03	Platax_orbicularis	MIM	2.72	4.973	3.107	4.166	3.376	3.726	5.774	4.683	6.15	5.048	6.15	5.36	5.817	5.285	3.774	6.435	3.215	5.661	3.742	5.037	3.688	5.338	6.516	1.962	6.129	2.855	6.699	4.618	6.666	5.543	6.301	8.241	4.19	2.69	39.21	21.54	0.812	12.82	0.483	9.034	0.34
H0604_01	Platax_orbicularis	MIM	6.094	6.241	6.368	5.699	6.805	5.296	8.178	5.992	8.422	6.186	8.407	6.425	8.163	6.385	7.034	7.141	6.423	6.624	6.885	6.246	6.86	6.34	8.66	4.207	8.486	4.749	8.665	5.798	8.755	6.564	8.506	7.947	3.98	1.55	46.89	19.27	0.942	11.39	0.557	8.429	0.412
H0604_02	Platax_orbicularis	MIM	9.483	12.46	10.089	11.34	10.619	10.83	13.606	12.03	13.982	12.44	13.896	12.81	13.58	12.74	11.139	14.17	10.234	13.25	10.875	12.39	10.934	12.66	14.75	8.642	14.263	9.505	14.545	11.65	14.622	13.12	14.161	15.82	4.07	2.5	47.13	18.99	0.852	12.12	0.544	9.885	0.443
H0605_01	Platax_orbicularis	MIM	4.655	6.922	5.055	6.093	5.355	5.544	7.755	6.559	8.09	6.959	8.071	7.257	7.727	7.21	5.66	8.309	5.223	7.518	5.725	6.996	5.698	7.229	8.416	3.812	8.044	4.697	8.695	6.521	8.621	7.434	8.258	10.189	4.27	2.55	36.51	27.39	0.996	15.45	0.562	12.98	0.47
H0607_01	Platax_orbicularis	MIM	9.803	8.271	9.949	7.551	10.276	6.807	13.057	7.517	13.508	7.731	13.496	8.181	13.204	8.102	11.334	9.555	10.546	9.003	11.087	8.114	11.109	8.328	13.71	3.789	13.249	5.721	13.902	6.931	14.15	8.44	14.375	11.548	4.16	2.44	39.38	22.26	0.86	13.03	0.503	9.988	0.386
H0607_02	Platax_orbicularis	MIM	6.769	6.525	7.039	5.55	7.486	4.711	10.126	5.726	10.613	5.983	10.613	6.417	10.275	6.349	8.271	7.852	7.73	7.188	8.014	6.2	8.109	6.809	10.572	1.828	10.302	3.899	11.033	5.185	11.155	6.593	11.547	9.787	4.41	3.13	32.43	26.7	0.843	14.48	0.457	12.099	0.38
N0605_01	Platax_orbicularis	MIM	10.32	11.181	10.637	9.912	11.272	8.42	14.731	9.705	15.572	10.118	15.714	10.753	15.048	10.53	12.287	12.498	11.133	11.696	11.938	10.737	11.97	11.149	16.428	4.518	15.603	6.929	16.159	9.103	16.254	11.165	16.397	16.543	4.25	2.7	39.8	23.75	0.912	15.79	0.606	15.667	0.6
N0604_01	Platax_orbicularis	MIM	3.716	5.441	4.063	4.951	4.297	4.644	5.89	5.379	6.145	5.624	6.165	5.89	5.849	5.747	4.379	6.4	4.287	5.849	4.573	5.308	4.624	5.655	7.074	2.634	6.41	3.869	6.625	5.267	6.472	6.022	6.278	8.176	4.39	3.45	34.5	20.82	0.646	13.91	0.431	14.161	0.43
AMS_I.45367-00	Platax_orbicularis	MIM	3.613	5.542	3.911	3.997	4.184	4.126	5.76	5.363	5.988	5.732	6.266	5.931	6.03	6.235	4.17	6.245	3.188	4.95	4.602	5.414	4.322	5.6	6.95	3.004	6.12	3.86	6.611	5.133	6.402	6.15	6.44	7.989	4.23	3.4	33.98	19.74	0.678	12.92	0.43	13.022	0.45
BPBM_6968	Platax_orbicularis	MIM	0.913	7.011	1.362	5.881	2.136	4.859	5.339	6.675	5.896	7.109	5.85	7.691	5.324	7.397	2.352	8.64E+00	1.671	7.676	2.569	7.011	2.352	7.351	8.202	0.702	7.196	2.894	6.608	6.051	6.515	8.218	7.815	13.418	4.03	1.51	44.89	17.43	0.803	11.73	0.541	12.221	0.56
Brag90802	Chaetodipterus_faber	NMI	6.906	18.421	7.253	16.03	10.841	11.246	28.857	15.451	31.751	17.804	30.246	19.617	15.046	24.517	14.004	24.556	10.416	21.585	13.966	18.036	13.927	19.656	40.315	5.845	29.513	9.201	37.306	12.461	37.499	23.919	38.695	28.741	4.25	2.78	36.63	26.01	0.934	14.54	0.522	12.548	0.45
Brag90803	Chaetodipterus_faber	NMI	4.297	15.846	4.943	12.381	6.653	9.517	24.439	12.012	27.396	13.49	25.179	15.292	11.088	20.328	10.164	20.513	6.745	18.295	9.933	15.431	9.748	16.077	33.171	1.294	24.486	5.821	31.97	8.778	32.802	17.879	33.356	25.918	4.24	2.51	36.5	20.21	0.745	15.71	0.579	10.909	0.4
Brag90804	Chaetodipterus_faber	NMI	6.827	19.882	7.03	17.151	8.699	13.13	26.855	14.426	29.535	15.817	27.613	18.017	14.628	23.732	13.339	23.656	10.399	21.671	12.473	17.928	12.624	19.408	32.279	0.948	25.679	6.448	32.999	9.634	35.92	20.444	35.237	27.234	4.23	2.49	36.6	18.56	0.685	14.59	0.539	10.474	0.38
Brag90805	Chaetodipterus_faber	NMI	2.564	19.12	2.859	16.147	6.377	11.359	23.67	13.963	26.711	15.619	24.419	17.639	11.024	22.853	10.57	23.262	6.076	21.787	8.959	18.087	8.891	19.358	33.764	3.245	23.12	7.171	33.128	11.461	33.015	21.038	35.415	26.331	4.17	2.66	39.37	23.29	0.896	13.75	0.529	11.634	0.44
Brag90806	Chaetodipterus_faber	NMI	7.774	19.653	8.131	17.154	11.74	12.117	29.39	17.154	31.73	19.137	29.231	21.041	16.301	25.642	14.596	25.325	11.264	22.429	14.556	19.137	14.318	20.446	36.926	4.422	28.835	8.627	38.274	15.052	37.402	24.333	36.371	29.053	4.29	2.7	40.7	22.87	0.8	15.06	0.526	12.293	0.42
Brag90807	Chaetodipterus_faber	NMI	5.181	16.807	6.024	13.946	8.343	10.391	22.259	14.156	24.307	15.753	22.5	17.259	11.295	20.632	10.602	20.963	8.253	19.247	10.662	16.114	10.662	17.168	29.728	3.916	21.957	7.922	28.192	10.693	29.728	19.759	28.795	23.765	4.24	2.54	40.24	18.9	0.688	14.68	0.534	14.157	0.51
Brag90808	Chaetodipterus_faber	NMI	6.458	19.542	7.071	16.424	10.912	12.193	29.453	15.534	32.459	16.981	30.232	19.32	15.422	24.776	13.975	25.221	10.69	22.716	13.696	19.041	13.641	20.377	35.521	6.681	28.84	9.354	36.969	9.966	38.639	22.048	36.189	27.448	2.72	0.26	75.489	6.821	1.55	2.776	0.63	2.821	0.641
Brag90809	Chaetodipterus_faber	NMI	4.702	16.308	5.041	13.513	7.54	9.912	22.535	12.75	24.822	14.317	22.662	15.8	11.818	20.248	10.759	20.375	7.752	18.469	9.827	15.503	10.124	16.181	29.101	4.405	21.391	6.312	29.016	10.844	28.042	20.036	27.915	24.229	2.71	0.27	75.409	6.958	1.493	2.778	0.596	3.104	0.666
Brag90810	Chaetodipterus_faber	NMI	4.906	16.707	5.553	14.069	7.96	10.228	23.833	12.958	26.703	14.578	24.99	16.29	11.986	21.427	11.153	21.751	7.729	19.252	10.413	16.383	10.69	17.308	30.544	4.258	24.157	7.034	31.701	9.95	32.487	19.252	31.145	25.083	1.92	0.08	77.363	5.051	2.512	1.843	0.916	1.872	0.931
Brag90811	Chaetodipterus_faber	NMI	4.623	20.967	5.053	18.225	8.118	13.386	28.17	16.666	31.45	18.386	29.138	20.16	13.44	26.128	12.419	26.181	8.118	24.085	11.236	20.483	11.558	21.45	35.697	3.279	26.558	8.978	36.557	11.236	37.955	23.278	38.385	30.805	1.86	0.08	78.528	5.003	2.489	1.857	0.923	1.901	0.945
Brag90813	Chaetodipterus_faber	NMI	9.45	20.042	10.404	16.026	14.213	11.157	31.067	14	34.456	15.506	32.523	17.84	19.158	25.15	17.551	25.05	13.861	22.766	17.099	18.524	17.175	19.754	36.483	4.932	30.195	7.869	37.656	9.94	33.207	17.959	38.478	26.43	2.35	0.118	79.403	6.25	1.911	2.078	0.635	2.218	0.678
Brag90814	Chaetodipterus_faber	NMI	9.224	23.124	10.121	19.473	14.669	13.58	36.511	18	40.355	20.37	37.344	22.868	19.729	30.362	17.423	30.17	13.452	26.583	16.911	22.355	17.039	24.021	43.045	6.085	36.127	9.929	48.874	13.9	47.273	27.864	45.479	32.604	2.36	0.12	79.339	6.195	1.877	2.008	0.608	1.995	0.604
Brag90815	Chaetodipterus_faber	NMI	4.866	1.88E+01	5.569	15.151	10.786	8.779	27.642	14.298	30.552	16.104	28.043	18.161	13.645	23.779	11.739	23.729	8.278	20.87	11.288	17.157	10.886	18.763	37.425	5.368	26.689	7.977	37.525	11.237	37.575	21.823	39.231	28.896	1.9	0.085	69.467	3.496	1.481	1.582	0.67	1.133	0.48
Brag90816	Chaetodipterus_faber	NMI	4.47	19.116	5.235	15.705	10.117	10.058	32.998	15.175	36.174	17.293	33.527	19.94	14.528	26.292	13.293	26.998	9.352	22.763	13.176	19.352	13.176	21.057	37.762	5.764	32.292	7.235	42.409	8.999	42.703	24.057	41.703	27.704	2.57	0.224	70.004	7.718	1.944	1.334	0.336	1.193	0.3
Brag90817	Chaetodipterus_faber	NMI	4.709	16.719	4.662	14.646	6.876	10.267	23.406	11.774	25.761	13.375	23.877	15.117	12.433	20.91	11.35	20.816	8.665	18.696	10.596	15.588	10.785	16.766	28.021	2.025	22.982	5.369	30.282	9.372	30.658	19.215	29.34	21.758	2.36	0.18	80.774	6.267	1.995	2.025	0.644	2.199	0.7
Brag90818	Chaetodipterus_faber	NMI	8.571	22.379	9.464	18.213	12.44	13.749	33.033	18.213	35.95	20.237	33.39	22.32	18.034	28.331	16.308	28.331	13.094	24.998	16.606	21.01	16.249	22.26	36.605	7.38	32.498	11.19	41.009	13.213	41.664	27.022	40.057	32.379	2.47	0.218	81.205	7.463	1.948	2.71	0.707	2.767	0.722
Brag90819	Chaetodipterus_faber	NMI	3.505	17.99	3.66	15.103	8.454	9.381	26.649	13.918	30.464	15.876	27.629	18.093	12.32	23.505	10.361	23.093	8.093	20.258	11.289	17.113	10.619	18.505	36.082	4.485	27.526	7.062	34.021	10.722	36.598	20.773	35.67	25.825	2.49	0.21	79.384	7.752	2.034	2.744	0.72	2.733	0.717
Brag90820	Chaetodipterus_faber	NMI	3.608	17.783	3.814	14.896	7.371	10.051	26.493	13.917	30.153	15.721	27.627	18.092	10.103	23.143	11.546	23.04	8.195	20.154	11.237	17.164	10.721	18.35	35.926	5.412	27.627	7.061	34.122	10.618	36.596	20.669	35.462	26.081	2.84	0.39	85.926	11.75	2.369	4.907	0.989	4.961	1
Brag90821	Chaetodipterus_faber	NMI	8.75	18.333	9.01	15.677	11.354	12.604	31.146	15.312	34.271	17.24	31.354	19.01	15.99	23.906	16.979	23.698	12.604	21.406	15.521	18.073	15.417	19.635	34.844	5.156	30.469	8.542	40.052	10.729	40.417	22.604	35.417	28.229	2.07	0.09	83.501	6.795	2.879	2.914	1.234	2.486	1.053
Brag90822	Chaetodipterus_faber	NMI	3.958	19.323	4.688	15.781	8.958	10.26	28.698	14.74	31.927	16.458	29.479	18.542	11.771	25.26	13.385	25.312	7.188	22.135	11.51	18.021	10.99	19.427	35.625	5.417	28.177	6.51	38.385	10.99	37.083	22.708	35.052	29.323	2.88	0.267	82.958	13.12	2.734	5.447	1.134	5.772	1.202
Brag90823	Chaetodipterus_faber	NMI	6.353	18.678	6.298	15.855	9.502	10.696	29.592	13.737	32.578	15.637	30.243	17.918	14.443	24.162	15.855	24.162	10.968	21.664	14.497	17.266	14.334	18.624	34.967	5.647	29.537	7.221	39.691	12.108	38.768	22.207	39.202	29.754	3.24	0.974	99.054	17.96	2.408	5.954	0.798	6.99	0.936
ROM_46208	Platax_orbicularis	NMI	0.761	10.022	1.348	8.413	2.848	6.37	5.979	6.413	7.609	9.37	8.587	10.196	7.609	10.631	2.348	12.218	1.631	11.066	2.891	10.044	3.044	10.435	8.326	0.761	10.131	8.848	9.653	11.979	7.761	19.37	4.805	14.37	2.34	0.12	92.322	7.217	2.223	2.835	0.873	2.212	0.681
ROM_44287	Platax_orbicularis	NMI	1.067	14.218	2.336	11.507	4.586	8.796	10.398	8.491	13.728	13.353	15.17	14.478	13.843	15.545	4.182	18.544	2.74	16.121	4.816	13.584	4.73	15.141	17.362	1.298	17.996	11.536	18.198	17.765	14.737	25.812	10.815	23.129	1.98	0.11	100.28	5.007	1.879	1.43	0.536	0.995	0.373
ROM_68386	Platax_orbicularis	NMI	2.816	20.07	3.847	16.976	8.091	10.273	16.817	9.916	22.251	17.293	24.83	18.959	22.767	20.863	6.862	26.337	4.601	23.838	8.21	20.268	7.774	21.577	19.753	2.063	28.003	13.724	27.765	24.949	21.815	31.334	17.293	30.224	2.86	0.32	75.494	9.337	1.86	2.638	0.525	3.533	0.704
ROM_44286	Platax_orbicularis	NMI	5.535	40.199	10.293	29.907	17.187	20.779	50.104	12.72	69.33	34.859	77.389	40.394	70.592	45.055	20.585	55.833	11.943	50.007	21.653	39.811	22.916	43.404	54.959	2.816	87.682	25.732	89.138	53.502	64.669	69.524	54.959	66.611	2.55	0.236	85.166	8.493	2.156	2.826	0.717	2.788	0.707
BPBM_20708	Platax_orbicularis	NMI	2.462	24.623	5.407	18.636	9.898	13.277	29.258	11.539	36.211	20.809	40.363	23.513	36.404	25.879	11.587	33.555	7.339	29.355	12.746	24.478	12.167	26.555	37.756	11.491	46.591	15.788	45.143	32.638	39.446	35.631	28.775	37.563	2.38	0.118	78.143	6.101	1.853	2.097	0.636	2.071	0.629
VB416531	Platax_orbicularis	NMI	8.893	19.169	11.106	14.426	14.308	9.802	26.165	5.612	37.39	15.098	40.434	17.154	38.615	19.367	17.272	28.102	11.699	23.675	16.916	17.035	16.956	20.79	30.315	2.806	46.362	11.857	45.572	24.9	40.473	28.616	34.584	31.343	2.16	0.1	73.738	4.238	1.56	1.232	0.453	1.457	0.536
VB41883M	Platax_orbicularis	NMI	8.774	18.695	10.514	14.268	17.122	7.043	28.932	3.636	38.268	17.985	40.679	20.277	38.497	22.529	15.739	27.391	11.549	23.518	16.727	19.21	16.016	20.87	35.177	4.111	47.39	14.98	46.244	28.655	39.762	31.541	31.106	33.517	2.54	0.29	79.825	7.378	1.824	2.8	0.692	2.402	0.594
VB42366M	Platax_orbicularis	NMI	7.51	18.102	9.209	14.11	13.004	8.933	2.65E+01	3.162	38.023	17.391	39.208	19.09	37.548	21.501	14.426	26.995	9.723	22.806	15.533	18.735	14.743	20.513	31.461	2.53	44.702	11.936	45.73	26.758	38.694	30.908	29.683	32.766	2.24	0.17	67.196	4.052	1.343	1.369	0.453	1.081	0.358
VB42381M	Platax_orbicularis	NMI	4.504	20.013	5.702	15.69	10.024	9.08	21.865	4.467	34.722	14.383	37.483	16.526	36.466	18.959	13.402	27.749	8.354	24.444	12.712	19.214	12.422	21.066	24.88	1.199	42.604	10.024	44.965	21.611	38.137	28.076	29.783	31.127	3.76	1.55	75.597	23.88	1.73	9.377	0.679	7.484	0.542
VB43743M	Platax_orbicularis	NMI	5.593	19.649	7.119	15.364	9.334	11.15	21.792	3.995	35.122	14.673	38.5	16.853	36.865	19.504	15.255	27.858	8.681	24.516	13.693	19.649	13.33	21.356	26.26	1.816	43.694	9.843	45.728	24.08	39.335	27.531	30.691	30.727	4.14	2.96	68.981	29.78	1.353	8.563	0.389	7.095	0.322
VB44176M	Platax_orbicularis	NMI	8.025	23.15	9.075	19.663	12.562	13.781	24.117	8.067	37.645	19.033	40.292	21.134	38.402	23.402	17.268	30.461	11.47	26.848	16.428	21.848	15.84	23.865	28.696	5	46.805	15.588	46.637	26.974	40.545	31.385	32.436	34.41	5.2	25.11	56.557	64.44	0.882	12.22	0.167	12.776	0.17
VB44446M	Platax_orbicularis	NMI	8.375	20.606	9.504	16.75	14.062	10.907	2.49E+01	6.661	34.473	18.269	36.849	20.216	34.862	22.086	15.815	27.773	11.257	23.995	15.737	19.866	15.114	2.15E+01	30.149	5.726	40.51	13.633	42.536	26.371	37.044	29.565	28.357	32.097	4.55	0.267	82.958	30.65	0.802	6.625	0.173	6.454	0.168
VB46129M	Platax_orbicularis	NMI	10.401	24.413	11.924	19.017	15.579	12.925	26.502	6.963	39.775	17.711	42.734	19.974	41.733	22.411	20.366	31.811	14.107	28.298	18.495	22.933	18.495	2.52E+01	30.505	4.265	47.521	12.968	49.87	25.719	44.213	32.159	36.206	35.162	4.4	1.5	57.795	31.46	0.954	5.502	0.166	5.806	0.176
VB46244F	Platax_orbicularis	NMI	7.157	20.049	8.676	15.686	15.931	7.892	2.58E+01	6.127	36.96	16.372	39.852	18.627	38.185	21.225	15.637	28.578	9.608	24.215	15	19.754	14.608	21.666	30.931	3.971	43.676	11.372	47.156	24.852	40.097	30.244	32.597	33.382	4.45	1.58	60.552	28.85	0.886	3.528	0.108	4.694	0.144
VB47240M	Platax_orbicularis	NMI	8.631	21.029	9.573	17.262	17.89	7.951	25.109	6.277	39.703	17.629	42.894	20.087	41.116	22.441	17.315	29.451	15.641	22.755	11.508	25.318	14.856	24.22	31.857	3.662	48.335	13.444	48.178	28.195	42.371	32.275	32.537	34.42	4.45	1.621	59.291	30.51	0.926	3.389	0.102	4.251	0.129
VB47329M	Platax_orbicularis	NMI	5.961	18.893	7.596	14.038	13.124	7.788	23.893	4.423	37.353	16.345	41.007	19.374	37.978	21.826	15.047	27.835	14.23	20.816	9.519	23.556	12.355	22.739	29.902	1.058	46.776	12.451	47.401	28.267	39.565	31.104	29.517	33.075	4.47	1.666	58.851	30.67	0.878	3.13	0.089	4.454	0.127
VB48150M	Platax_orbicularis	NMI	6.985	19.208	8.283	14.776	12.85	8.865	23.641	4.97	34.028	15.94	36.581	18.134	34.79	20.059	15.447	26.148	13.79	20.014	10.388	22.521	12.895	21.402	30.805	2.104	41.774	12.223	41.998	24.85	37.431	28.656	28.656	30.402	4.46	1.662	57.008	29.65	0.861	3.296	0.095	4.544	0.132
VB48169M	Platax_orbicularis	NMI	10.872	19.026	12.718	14.821	17.846	9.744	27.949	5.59	40	19.282	42.769	22.462	40	24.359	19.077	27.795	14.103	23.282	19.026	19.231	18.308	20.923	34.821	3.795	50.103	17.641	47.59	30	40.821	32.821	32.359	34.256	4.43	1.591	56.257	29.87	0.894	3.404	0.101	4.734	0.141
VB48571F	Platax_orbicularis	NMI	5.233	20.209	6.586	15.337	10.736	9.022	20.209	3.519	34.194	14.435	37.802	16.736	36.224	19.352	14.796	28.284	8.165	24.314	12.992	19.443	12.36	2.14E+01	25.036	0.767	42.719	9.518	44.163	22.781	38.569	29.186	32.119	31.622	4.32	1.48	59.015	27.95	0.957	3.102	0.106	4.141	0.141
VB48677F	Platax_orbicularis	NMI	4.466	18.27	6.27	13.804	12.09	6.902	20.57	3.113	33.968	15.563	36.63	17.999	34.735	20.39	12.586	27.066	6.992	22.42	12.541	17.954	11.864	2.00E+01	26.705	1.173	42.043	12.586	41.501	25.307	36.9	28.69	29.006	31.893	4.46	1.61	59.927	32.39	0.957	2.657	0.078	4.269	0.126
VB48716F	Platax_orbicularis	NMI	8.259	20.888	10.444	15.826	15.027	10.71	26.323	5.755	41.403	17.371	44.973	19.29	42.842	22.38	18.277	30.48	11.67	25.897	17.265	20.835	16.519	22.913	32.558	2.718	48.917	12.096	51.794	25.737	45.08	32.984	36.767	35.915	4.45	1.621	56.907	30.75	0.902	2.694	0.079	4.39	0.128
VB49068F	Platax_orbicularis	NMI	7.568	19.513	8.571	14.771	13.495	9.392	26.944	3.374	36.518	16.048	40.348	18.966	37.977	20.881	16.504	27.263	10.395	23.798	15.273	19.422	14.908	20.47	29.908	1.596	44.77	12.355	46.457	25.348	39.983	29.452	30.865	31.503	4.49	1.668	59.336	32.57	0.914	3.757	0.105	4.153	0.116
VB49426F	Platax_orbicularis	NMI	9.209	18.555	10.668	14.179	15.866	7.522	23.616	4.058	34.968	15.501	37.521	17.963	35.333	19.65	15.866	25.531	11.58	21.61	16.504	17.507	15.729	19.422	28.677	2.052	43.174	12.355	42.536	25.121	38.16	28.677	29.543	30.455	4.51	1.743	58.649	32.24	0.89	3.18	0.087	5.25	0.144
VB49648F	Platax_orbicularis	NMI	7.158	19.513	8.662	14.498	13.176	8.936	23.342	3.966	35.378	15.364	38.251	18.328	35.926	20.06	16.322	26.534	10.577	23.206	14.726	18.92	14.042	20.516	31.184	2.872	44.223	12.72	42.855	25.941	38.57	29.041	27.765	31.321	4.37	1.53	56.743	28.67	0.961	3.625	0.121	5.268	0.176
VB49777F	Platax_orbicularis	NMI	8.49	22.484	9.21	18.06	14.201	11.165	26.395	5.145	40.287	16.979	43.425	19.089	41.419	21.507	18.214	30.099	12.246	26.498	16.619	21.713	16.413	23.308	30.099	2.83	48.828	12.348	49.702	26.086	43.271	30.82	33.495	33.598	4.44	1.579	59.773	31.12	0.954	3.369	0.103	3.903	0.119
VB49785M	Platax_orbicularis	NMI	7.909	21.577	8.366	16.686	12.48	9.783	22.354	4.891	35.337	15.863	38.034	17.92	36.069	20.389	16.503	27.566	11.337	24.137	15.589	19.612	14.903	2.13E+01	27.977	2.286	42.149	11.52	42.972	25.874	37.897	29.714	29.669	31.04	4.47	1.618	58.304	31.94	0.937	2.765	0.081	4.801	0.14
VB51131M	Platax_orbicularis	NMI	7.087	17.826	8.217	14.174	13.174	8.043	22.826	4.174	34.348	15.696	37.261	17.609	35.087	19.826	13.652	25.609	9.217	22.087	14.522	18	13.739	19.87	27.652	2.957	42.435	11.783	43.652	24.217	36.913	28.609	28.652	30.391	4.45	1.64	61.309	29.68	0.896	2.903	0.087	3.708	0.111
VB51309F	Platax_orbicularis	NMI	4.344	19.818	6.153	14.614	11.13	8.008	24.433	1.991	35.201	14.931	38.323	17.284	36.196	19.591	13.212	27.328	8.597	23.618	13.212	18.324	12.85	2.06E+01	28.007	0.769	43.074	9.864	44.838	22.894	38.368	29.048	29.681	31.446	4.55	1.79	56.972	33.25	0.881	4.458	0.118	5.291	0.14
VB51435F	Platax_orbicularis	NMI	4.869	17.391	6.435	12.348	13.956	5.217	22.347	4.174	33.173	15.043	36.043	17.304	34.043	19.478	13.347	25.347	7.478	21.434	12.391	16.956	11.782	19.043	26.999	1.261	41.042	11	41.086	24.912	35.477	29.086	26.782	29.738	4.45	1.651	55.316	29.68	0.868	3.521	0.102	4.458	0.13
KAUIM_17059	Platax_orbicularis	NMI	2.121	18.933	2.699	16.272	5.745	10.951	11.414	7.519	20.36	17.198	22.48	18.972	20.514	20.244	7.018	24.216	4.396	21.709	7.095	19.049	6.864	20.244	16.928	1.581	26.182	13.612	24.833	24.601	22.095	28.727	13.766	27.455	4.34	1.492	62.678	29.48	1.02	3.249	0.112	4.962	0.171
